# Supplementary material for: RNA Signature as Potential Diagnostic Marker for Differentiation of Pancreatic Cysts: A Pilot Study
Source: Int J Mol Sci. 2025 Oct 4;26(19):9680. doi: 10.3390/ijms26199680 (PMC12525496; doi:10.3390/ijms26199680)
Supplement: Supplementary file 1 [file ijms-26-09680-s001.zip]

Archive with 1 entries (1 files):
- ijms-3832701-supplementary.pdf
